# Supplementary material for: Tet1 Deficiency Leads to Premature Ovarian Failure
Source: Front Cell Dev Biol. 2021 Mar 23;9:644135. doi: 10.3389/fcell.2021.644135 (PMC8021788; doi:10.3389/fcell.2021.644135)
Supplement: Supplementary file 2 [file Data_Sheet_1.CSV]

Geneid	Class	Family
L1_Mus3	LINE	L1
L1Md_F	LINE	L1
L1_Rod	LINE	L1
(CAAA)n	Simple_repeat	Simple_repeat
Lx9	LINE	L1
(CAAAA)n	Simple_repeat	Simple_repeat
(A)n	Simple_repeat	Simple_repeat
L1M4	LINE	L1
L1_Mur2	LINE	L1
RLTR26B_MM	LTR	ERVK
(TG)n	Simple_repeat	Simple_repeat
(TTTG)n	Simple_repeat	Simple_repeat
RLTR25A	LTR	ERVK
(TA)n	Simple_repeat	Simple_repeat
L1M2	LINE	L1
B3	SINE	B2
AT_rich	Low_complexity	Low_complexity
L1VL1	LINE	L1
L1Md_F2	LINE	L1
ERVB7_1-LTR_MM	LTR	ERVK
L1MEf	LINE	L1
RLTR14	LTR	ERV1
RMER17A	LTR	ERVK
RLTR13E	LTR	ERVK
T-rich	Low_complexity	Low_complexity
Lx2	LINE	L1
IAPLTR1a_Mm	LTR	ERVK
ERVB7_3-LTR_MM	LTR	ERVK
ID_B1	SINE	B4
L1Md_A	LINE	L1
(TTC)n	Simple_repeat	Simple_repeat
RLTR1D	LTR	ERV1
(CA)n	Simple_repeat	Simple_repeat
MER44D	DNA	TcMar-Tigger
Tigger7	DNA	TcMar-Tigger
RLTR13C1	LTR	ERVK
MER74B	LTR	ERVL
ID4_	SINE	ID
MLT1A1	LTR	ERVL-MaLR
Lx4B	LINE	L1
(TAAG)n	Simple_repeat	Simple_repeat
B4A	SINE	B4
BGLII_Mur	LTR	ERVK
(TCTCCC)n	Simple_repeat	Simple_repeat
(TTCTCC)n	Simple_repeat	Simple_repeat
L1_Mur3	LINE	L1
(TTTA)n	Simple_repeat	Simple_repeat
B2_Mm2	SINE	B2
(TTTTTG)n	Simple_repeat	Simple_repeat
B1_Mus1	SINE	Alu
(TTCC)n	Simple_repeat	Simple_repeat
Lx7	LINE	L1
ERVB4_2-LTR_MM	LTR	ERVK
RLTR45-int	LTR	ERVK
PB1D10	SINE	Alu
ORR1E	LTR	ERVL-MaLR
(CATA)n	Simple_repeat	Simple_repeat
PB1D11	SINE	Alu
RLTR9D2	LTR	ERVK
B2_Mm1t	SINE	B2
Charlie2b	DNA	hAT-Charlie
(TCTA)n	Simple_repeat	Simple_repeat
(TATG)n	Simple_repeat	Simple_repeat
Lx8	LINE	L1
ORR1F	LTR	ERVL-MaLR
RSINE1	SINE	B4
MTEa	LTR	ERVL-MaLR
(TTTTG)n	Simple_repeat	Simple_repeat
B1F	SINE	Alu
MT2_Mm	LTR	ERVL
(GAA)n	Simple_repeat	Simple_repeat
L1_Mur1	LINE	L1
RMER4B	LTR	ERVK
(TC)n	Simple_repeat	Simple_repeat
RLTR10D	LTR	ERVK
Lx	LINE	L1
Lx10	LINE	L1
MER119	DNA	hAT-Charlie
B1_Mm	SINE	Alu
L1Md_T	LINE	L1
(TAAAA)n	Simple_repeat	Simple_repeat
L2a	LINE	L2
A-rich	Low_complexity	Low_complexity
(TTG)n	Simple_repeat	Simple_repeat
MTD	LTR	ERVL-MaLR
MTC	LTR	ERVL-MaLR
U6	snRNA	snRNA
L1M5	LINE	L1
(GAAAA)n	Simple_repeat	Simple_repeat
B1F2	SINE	Alu
L1MC	LINE	L1
L1MEg	LINE	L1
Lx5b	LINE	L1
L1MB7	LINE	L1
B3A	SINE	B2
RMER15	LTR	ERVL
RLTR20B4_MM	LTR	ERVK
B1F1	SINE	Alu
MLT1A	LTR	ERVL-MaLR
RLTRETN_Mm	LTR	ERVK
(GA)n	Simple_repeat	Simple_repeat
RMER1B	Other	Other
L1_Mus1	LINE	L1
(CAA)n	Simple_repeat	Simple_repeat
Lx3A	LINE	L1
MLT1B	LTR	ERVL-MaLR
MTB	LTR	ERVL-MaLR
MLT1C	LTR	ERVL-MaLR
L1_Mm	LINE	L1
IAPEY2_LTR	LTR	ERVK
IAPEy-int	LTR	ERVK
ERVB4_1B-I_MM-int	LTR	ERVK
RMER16A3	LTR	ERVK
IAPEY3_LTR	LTR	ERVK
L1Md_Gf	LINE	L1
MMETn-int	LTR	ERVK
ERVB4_1C-LTR_Mm	LTR	ERVK
ETnERV-int	LTR	ERVK
G-rich	Low_complexity	Low_complexity
CT-rich	Low_complexity	Low_complexity
MLT1D	LTR	ERVL-MaLR
L4_C_Mam	LINE	RTE-X
MER45C	DNA	hAT-Tip100
L1VL4	LINE	L1
L1_Mus4	LINE	L1
(GAAA)n	Simple_repeat	Simple_repeat
RLTR6B_Mm	LTR	ERV1
L1MA4A	LINE	L1
L1MB3	LINE	L1
Lx8b	LINE	L1
RMER17A2	LTR	ERVK
LTR81B	LTR	Gypsy
MusHAL1	LINE	L1
(TTA)n	Simple_repeat	Simple_repeat
ORR1B1	LTR	ERVL-MaLR
Lx6	LINE	L1
RLTR13A1	LTR	ERVK
RLTR20B3	LTR	ERVK
(TTTTTA)n	Simple_repeat	Simple_repeat
MIRb	SINE	MIR
(CAAAAA)n	Simple_repeat	Simple_repeat
(T)n	Simple_repeat	Simple_repeat
RMER12C	LTR	ERVK
L1MC4	LINE	L1
HAL1ME	LINE	L1
MER58B	DNA	hAT-Charlie
RLTR9A3	LTR	ERVK
RMER16-int	LTR	ERVK
MMERVK9E_I-int	LTR	ERVK
RLTR6-int	LTR	ERV1
ORR1G	LTR	ERVL-MaLR
RMER1A	Other	Other
(CCA)n	Simple_repeat	Simple_repeat
L2b	LINE	L2
L1M3	LINE	L1
(ATG)n	Simple_repeat	Simple_repeat
URR1A	DNA	hAT-Charlie
ERVB7_4-LTR_MM	LTR	ERVK
L2	LINE	L2
L1MC2	LINE	L1
RLTR13G	LTR	ERVK
Lx4A	LINE	L1
(TGAA)n	Simple_repeat	Simple_repeat
(GGA)n	Simple_repeat	Simple_repeat
L1MC1	LINE	L1
MTE2a	LTR	ERVL-MaLR
MLT2B4	LTR	ERVL
L1MD	LINE	L1
(TCTCC)n	Simple_repeat	Simple_repeat
polypyrimidine	Low_complexity	Low_complexity
Lx3C	LINE	L1
L4_B_Mam	LINE	RTE-X
MER5A	DNA	hAT-Charlie
MER3	DNA	hAT-Charlie
IMPB_01	Satellite	Satellite
MER2	DNA	TcMar-Tigger
L1M4a1	LINE	L1
L1MA4	LINE	L1
RLTR51A_Mm	LTR	ERVK?
(TTTC)n	Simple_repeat	Simple_repeat
PB1D7	SINE	Alu
UCON12	Unknown	Unknown
L1MEd	LINE	L1
MIR3	SINE	MIR
(CAGAGA)n	Simple_repeat	Simple_repeat
L1_Mus2	LINE	L1
C-rich	Low_complexity	Low_complexity
MMERVK9C_I-int	LTR	ERVK
Lx3B	LINE	L1
MIR	SINE	MIR
(TTTTA)n	Simple_repeat	Simple_repeat
RLTR20C1_MM	LTR	ERVK
MIRc	SINE	MIR
(CACAG)n	Simple_repeat	Simple_repeat
B1_Mur4	SINE	Alu
MER5B	DNA	hAT-Charlie
L1MA6	LINE	L1
(TCC)n	Simple_repeat	Simple_repeat
Charlie1	DNA	hAT-Charlie
MLT1A0	LTR	ERVL-MaLR
B1_Mus2	SINE	Alu
Tigger18a	DNA	TcMar-Tigger
L1MC5a	LINE	L1
MER49	LTR	ERV1
L1Md_F3	LINE	L1
L1M4b	LINE	L1
L1MA5	LINE	L1
L1ME3D	LINE	L1
MER131	SINE?	SINE?
ID4	SINE	ID
(TATATG)n	Simple_repeat	Simple_repeat
GA-rich	Low_complexity	Low_complexity
(TAGA)n	Simple_repeat	Simple_repeat
MER5A1	DNA	hAT-Charlie
(GGGA)n	Simple_repeat	Simple_repeat
RLTR17B_Mm	LTR	ERVK
RLTR13D4	LTR	ERVK
HAL1M8	LINE	L1
7SLRNA	srpRNA	srpRNA
URR1B	DNA	hAT-Charlie
(TCTCTG)n	Simple_repeat	Simple_repeat
L2c	LINE	L2
(GGAA)n	Simple_repeat	Simple_repeat
RLTR45	LTR	ERVK
ORR1D2	LTR	ERVL-MaLR
L1MC4a	LINE	L1
Lx3_Mus	LINE	L1
MLT1J	LTR	ERVL-MaLR
L1MD1	LINE	L1
UCON6	Unknown	Unknown
MLT1F	LTR	ERVL-MaLR
Zaphod	DNA	hAT-Tip100
RLTR10C	LTR	ERVK
MER77B	LTR	ERVL
MER89	LTR	ERV1
PB1	SINE	Alu
RLTR28B	LTR	ERVL
X3_LINE	LINE	RTE-BovB
(TAAA)n	Simple_repeat	Simple_repeat
(TCCA)n	Simple_repeat	Simple_repeat
Lx2A1	LINE	L1
(TTCA)n	Simple_repeat	Simple_repeat
(TTTTC)n	Simple_repeat	Simple_repeat
L3	LINE	CR1
MamGypLTR1c	LTR	Gypsy
(CAGA)n	Simple_repeat	Simple_repeat
MTE2b	LTR	ERVL-MaLR
(TAA)n	Simple_repeat	Simple_repeat
Charlie9	DNA	hAT-Charlie
tRNA-Gly-GGA	tRNA	tRNA
MTA_Mm	LTR	ERVL-MaLR
MLTR31FA_MM	LTR	ERVK
MTC-int	LTR	ERVL-MaLR
MTD-int	LTR	ERVL-MaLR
MURVY-int	LTR	ERV1
MTE2b-int	LTR	ERVL-MaLR
RLTR27	LTR	ERVK
MT2B1	LTR	ERVL
BGLII	LTR	ERVK
(CATAT)n	Simple_repeat	Simple_repeat
B1_Mur2	SINE	Alu
Lx5c	LINE	L1
(GGAGAA)n	Simple_repeat	Simple_repeat
L1MD3	LINE	L1
RMER17B	LTR	ERVK
RLTR13B4	LTR	ERVK
B1_Mur1	SINE	Alu
ORR1A3	LTR	ERVL-MaLR
B4	SINE	B4
MER44C	DNA	TcMar-Tigger
MTA_Mm-int	LTR	ERVL-MaLR
Lx5	LINE	L1
L1ME4a	LINE	L1
L1MB8	LINE	L1
RMER13A2	LTR	ERVK
ORR1D1	LTR	ERVL-MaLR
RLTR20C2_MM	LTR	ERVK
ORR1A2	LTR	ERVL-MaLR
MER33	DNA	hAT-Charlie
RLTR16	LTR	ERVK
UCON28a	Unknown	Unknown
YREP_Mm	Unknown	Unknown
(CCG)n	Simple_repeat	Simple_repeat
RMER20B	LTR	ERVK
Tigger16a	DNA	TcMar-Tigger
ORR1B1-int	LTR	ERVL-MaLR
L1MC3	LINE	L1
L1MD2	LINE	L1
RLTR15	LTR	ERVK
RLTR1D2_MM	LTR	ERV1
(GGGGA)n	Simple_repeat	Simple_repeat
(GGAGA)n	Simple_repeat	Simple_repeat
UCON26	Unknown	Unknown
RMER6C	LTR	ERVK
RLTR19B	LTR	ERVK
MER34A1	LTR	ERV1
RLTR13D5	LTR	ERVK
L1MCa	LINE	L1
(TATAA)n	Simple_repeat	Simple_repeat
RMER20A	LTR	ERVK
RLTR14_RN	LTR	ERV1
RMER13A	LTR	ERVK
RLTR51B_Mm	LTR	ERVK?
RodERV21-int	LTR	ERV1
RLTR14-int	LTR	ERV1
MLT-int	LTR	ERVL-MaLR
MTE-int	LTR	ERVL-MaLR
(TTAA)n	Simple_repeat	Simple_repeat
RLTR41	LTR	ERV1
RMER10B	LTR	ERVL
MLTR11B	LTR	ERVK
RMER4A	LTR	ERVK
RLTR25B	LTR	ERVK
RMER20C_Mm	LTR	ERVK
RLTR28	LTR	ERVL
LTR85c	LTR	Gypsy?
MamRep605	LTR?	LTR?
(GAGAA)n	Simple_repeat	Simple_repeat
ORR1C2	LTR	ERVL-MaLR
ERV3-16A3_I-int	LTR	ERVL
L1MB4	LINE	L1
LTR72_RN	LTR	ERV1
Charlie5	DNA	hAT-Charlie
MER2B	DNA	TcMar-Tigger
(CTTG)n	Simple_repeat	Simple_repeat
MYSERV16_I-int	LTR	ERVK
RLTR20B2	LTR	ERVK
LTR16B2	LTR	ERVL
MLTR25A	LTR	ERVK
Lx2B2	LINE	L1
RLTR20A3_MM	LTR	ERVK
X7B_LINE	LINE	CR1
RCHARR1	DNA	hAT-Charlie
MER92-int	LTR	ERV1
MER57-int	LTR	ERV1
RLTR9F	LTR	ERVK
L1MC5	LINE	L1
RLTR17	LTR	ERVK
RLTR16B_MM	LTR	ERVK
Charlie13a	DNA	hAT-Charlie
RMER5	LTR	ERV1
MT2A	LTR	ERVL
ERVL-B4-int	LTR	ERVL
MERVL_2A-int	LTR	ERVL
MurSatRep1	Unknown	Unknown
RLTR9E	LTR	ERVK
Lx2B	LINE	L1
RMER17C2	LTR	ERVK
MT2C_Mm	LTR	ERVL
ORR1B2	LTR	ERVL-MaLR
LTRIS2	LTR	ERV1
MuRRS4-int	LTR	ERV1
RMER17C	LTR	ERVK
IAPLTR2b	LTR	ERVK
(GTTTG)n	Simple_repeat	Simple_repeat
Tigger6a	DNA	TcMar-Tigger
LTR48	LTR	ERV1
L1ME3	LINE	L1
LTR16C	LTR	ERVL
Cheshire	DNA	hAT-Charlie
MLT1E2	LTR	ERVL-MaLR
B1_Mur3	SINE	Alu
RLTR9D	LTR	ERVK
(CAT)n	Simple_repeat	Simple_repeat
MLT2C2	LTR	ERVL
L1M3b	LINE	L1
LTR80B	LTR	ERVL
MLT1G3	LTR	ERVL-MaLR
MER20	DNA	hAT-Charlie
RLTR22_Mur	LTR	ERVK
RMER19B	LTR	ERVK
ORR1C1	LTR	ERVL-MaLR
RMER10A	LTR	ERVL
RLTR42-int	LTR	ERVK
MYSERV6-int	LTR	ERVK
RMER17C-int	LTR	ERVK
(CAG)n	Simple_repeat	Simple_repeat
MLTR31A_MM	LTR	ERVK
MLTR11A	LTR	ERVK
MMAR1	DNA	TcMar-Mariner
MLTR18_MM	LTR	ERVK
MT2B	LTR	ERVL
LTR90A	LTR	LTR
MamSINE1	SINE	tRNA
(GCCTG)n	Simple_repeat	Simple_repeat
(TCTG)n	Simple_repeat	Simple_repeat
7SK	RNA	RNA
L1M3de	LINE	L1
L1VL2	LINE	L1
RMER3D-int	LTR	ERVK
Tigger1	DNA	TcMar-Tigger
L1MB1	LINE	L1
MER52-int	LTR	ERV1
polypurine	Low_complexity	Low_complexity
(GGGAA)n	Simple_repeat	Simple_repeat
(GGAAA)n	Simple_repeat	Simple_repeat
ORR1D1-int	LTR	ERVL-MaLR
RLTR21	LTR	ERVK
RLTR53B_Mm	LTR	ERVK
UCON4	Unknown	Unknown
MER106B	DNA	hAT-Charlie
tRNA-Ala-GCY_	tRNA	tRNA
LTR37A	LTR	ERV1
MLTR32C_MM	LTR	ERVK
RLTR18	LTR	ERVK
BC1_Mm	scRNA	scRNA
RLTR30	LTR	ERV1
BGLII_B	LTR	ERVK
L1M4c	LINE	L1
PB1D9	SINE	Alu
ORR1F-int	LTR	ERVL-MaLR
ETnERV2-int	LTR	ERVK
RLTR1B	LTR	ERV1
RLTR1B-int	LTR	ERV1
MMERGLN-int	LTR	ERV1
L1MA10	LINE	L1
(CATATA)n	Simple_repeat	Simple_repeat
MER44B	DNA	TcMar-Tigger
RMER21B	LTR	ERV1
L1ME1	LINE	L1
L1MA7	LINE	L1
ORR1C1-int	LTR	ERVL-MaLR
(CCTG)n	Simple_repeat	Simple_repeat
ID2	SINE	ID
L1MDa	LINE	L1
LTR78B	LTR	ERV1
(TTGG)n	Simple_repeat	Simple_repeat
RLTR13B2	LTR	ERVK
MLT1K	LTR	ERVL-MaLR
Charlie1a	DNA	hAT-Charlie
(TTCTC)n	Simple_repeat	Simple_repeat
RMER19C	LTR	ERVK
L1ME3A	LINE	L1
IAPLTR2_Mm	LTR	ERVK
IAPEz-int	LTR	ERVK
IAPEY4_I-int	LTR	ERVK
L1M1	LINE	L1
(TCCCC)n	Simple_repeat	Simple_repeat
Plat_L3	LINE	CR1
B2_Mm1a	SINE	B2
L1MB2	LINE	L1
RMER17D2	LTR	ERVK
Tigger17a	DNA	TcMar-Tigger
ORR1A4	LTR	ERVL-MaLR
Tigger17c	DNA	TcMar-Tigger
BGLII_B2	LTR	ERVK
RLTR12B	LTR	ERVK
MLTR14	LTR	ERV1
RMER12	LTR	ERVK
RLTR41A2	LTR	ERV1
MERV1_I-int	LTR	ERV1
L1ME3G	LINE	L1
L1ME3B	LINE	L1
Kanga1a	DNA	TcMar-Tc2
RLTR31D_MM	LTR	ERVK
Kanga1c	DNA	TcMar-Tc2
LTR16A	LTR	ERVL
Tigger5	DNA	TcMar-Tigger
(CTAA)n	Simple_repeat	Simple_repeat
RLTR10A	LTR	ERVK
(CTTTG)n	Simple_repeat	Simple_repeat
MuLV-int	LTR	ERV1
MLT1L	LTR	ERVL-MaLR
RMER6D	LTR	ERVK
LTR40b	LTR	ERVL
RLTR20A4	LTR	ERVK
ORR1A0	LTR	ERVL-MaLR
(G)n	Simple_repeat	Simple_repeat
LTR10_RN	LTR	ERVK
RLTR13C2	LTR	ERVK
ID	SINE	ID
(CAAAC)n	Simple_repeat	Simple_repeat
RLTR19	LTR	ERVK
GC_rich	Low_complexity	Low_complexity
4.5SRNA	scRNA	scRNA
L1MB5	LINE	L1
RMER1C	Other	Other
RLTR42	LTR	ERVK
(CCGGG)n	Simple_repeat	Simple_repeat
MER46C	DNA	TcMar-Tigger
Kanga1b	DNA	TcMar-Tc2
RMER6B	LTR	ERVK
Charlie4	DNA	hAT-Charlie
Charlie19a	DNA	hAT-Charlie
RMER6A	LTR	ERVK
(TTAG)n	Simple_repeat	Simple_repeat
CYRA11_Mm	Unknown	Y-chromosome
RLTR48A	LTR	ERV1
(TGGA)n	Simple_repeat	Simple_repeat
RMER13B	LTR	ERVK
L1ME3E	LINE	L1
MMERGLN_LTR	LTR	ERV1
RLTR1A2_MM	LTR	ERV1
RLTR12BD_Mm	LTR	ERVK
Helitron1Nb_Mam	RC	Helitron
RLTR10B2	LTR	ERVK
RLTR10-int	LTR	ERVK
IAP-d-int	LTR	ERVK
IAPEY3-int	LTR	ERVK
RLTR18B	LTR	ERVK
MER68B	LTR	ERVL
L1M4a2	LINE	L1
MMERVK10D3_I-int	LTR	ERVK
MMERVK10C-int	LTR	ERVK
BGLII_A	LTR	ERVK
RLTR34C_MM	LTR	ERVK
ORR1D2-int	LTR	ERVL-MaLR
(CAGAG)n	Simple_repeat	Simple_repeat
(TCCC)n	Simple_repeat	Simple_repeat
MLTR12	LTR	ERV1
RLTR1E_MM	LTR	ERV1
L1MEc	LINE	L1
RLTR20B3A_MM	LTR	ERVK
RMER17B2	LTR	ERVK
(TTTCC)n	Simple_repeat	Simple_repeat
MamRep137	DNA	TcMar-Tigger
LTR108c_Mam	LTR	ERVL
RLTR30E_MM	LTR	ERV1
Looper	DNA	PiggyBac
LTR50	LTR	ERVL
RLTR24B_MM	LTR	ERV1
Tigger5b	DNA	TcMar-Tigger
MER47B	DNA	TcMar-Tigger
RMER15-int	LTR	ERVL
ORR1A3-int	LTR	ERVL-MaLR
(CCCCCT)n	Simple_repeat	Simple_repeat
Lx2A	LINE	L1
RMER2	LTR	ERV1
MurERV4-int	LTR	ERVK
RLTR1	LTR	ERV1
RLTR40	LTR	ERVK
RMER19A	LTR	ERVK
RMER13A1	LTR	ERVK
AmnSINE2	SINE	Deu
MER65D	LTR	ERV1
RLTR16C_MM	LTR	ERVK
MamGypLTR2c	LTR	Gypsy
RLTR9A3B	LTR	ERVK
MERVL-int	LTR	ERVL
RMER12B	LTR	ERVK
MLT1F2	LTR	ERVL-MaLR
ERVB7_2-LTR_MM	LTR	ERVK
L1MEi	LINE	L1
MER68	LTR	ERVL
MLT2D	LTR	ERVL
MERV1_LTR	LTR	ERV1
RLTR13A	LTR	ERVK
(CAAAG)n	Simple_repeat	Simple_repeat
RMER19B2	LTR	ERVK
ORR1A0-int	LTR	ERVL-MaLR
RLTR50B	LTR	ERVK
RLTR10F	LTR	ERVK
ORR1E-int	LTR	ERVL-MaLR
RMER17D	LTR	ERVK
MLT1J1	LTR	ERVL-MaLR
MT2B2	LTR	ERVL
MLTR18D_MM	LTR	ERVK
RLTR11A2	LTR	ERVK
RLTR11A	LTR	ERVK
RLTR44B	LTR	ERVK
RLTR44-int	LTR	ERVK
IAP1-MM_I-int	LTR	ERVK
RLTR44A	LTR	ERVK
IAP1-MM_LTR	LTR	ERVK
MER74A	LTR	ERVL
(CTA)n	Simple_repeat	Simple_repeat
RLTR26	LTR	ERVK
MYSERV-int	LTR	ERVK
MER21C	LTR	ERVL
(TGGGGG)n	Simple_repeat	Simple_repeat
MLT2B1	LTR	ERVL
MER54A	LTR	ERVL
MER34	LTR	ERV1
LFSINE_Vert	SINE	tRNA
RLTR9A3A	LTR	ERVK
(TAAAAA)n	Simple_repeat	Simple_repeat
RLTR1C	LTR	ERV1
MTEb	LTR	ERVL-MaLR
RLTR9B2	LTR	ERVK
RLTR9C	LTR	ERVK
UCON15	Unknown	Unknown
MTB_Mm	LTR	ERVL-MaLR
RMER21A	LTR	ERV1
(TGG)n	Simple_repeat	Simple_repeat
IAPLTR2a2_Mm	LTR	ERVK
L1MA9	LINE	L1
RMER6BA	LTR	ERVK
ORR1A2-int	LTR	ERVL-MaLR
L1ME2z	LINE	L1
(CCAA)n	Simple_repeat	Simple_repeat
U2	snRNA	snRNA
RLTR20B1	LTR	ERVK
(CACTC)n	Simple_repeat	Simple_repeat
LTR55	LTR	ERVL?
MLT1O	LTR	ERVL-MaLR
RLTR23	LTR	ERV1
(GGGAGA)n	Simple_repeat	Simple_repeat
L1ME4b	LINE	L1
RLTR18-int	LTR	ERVK
LTR29	LTR	ERV1
MLTR18A_MM	LTR	ERVK
RLTR26_Mus	LTR	ERVK
RLTR12A	LTR	ERVK
MLT1E1A	LTR	ERVL-MaLR
MER34A	LTR	ERV1
ORR1A4-int	LTR	ERVL-MaLR
L1P5	LINE	L1
MLTR18C_MM	LTR	ERVK
IAPLTR4	LTR	ERVK
MLTR31F_MM	LTR	ERVK
Ricksha_c	DNA	MULE-MuDR
(TTAAA)n	Simple_repeat	Simple_repeat
RLTR9A2	LTR	ERVK
RLTR30D2_MM	LTR	ERV1
Charlie4a	DNA	hAT-Charlie
RLTR47	LTR	ERVK
RLTR31B2	LTR	ERVK
ORR1D-int	LTR	ERVL-MaLR
RLTR20D	LTR	ERVK
(CAATT)n	Simple_repeat	Simple_repeat
(CAAT)n	Simple_repeat	Simple_repeat
ERVB4_1B-LTR_MM	LTR	ERVK
RLTR33	LTR	ERVK
Charlie12	DNA	hAT-Charlie
MLTR73	LTR	ERV1
LTRIS_Mus	LTR	ERV1
MuRRS-int	LTR	ERV1
IAPLTR1_Mm	LTR	ERVK
RLTR4_MM-int	LTR	ERV1
L1ME3Cz	LINE	L1
MER21B	LTR	ERVL
MER31B	LTR	ERV1
ERVL-E-int	LTR	ERVL
(ATAGG)n	Simple_repeat	Simple_repeat
RLTR9A	LTR	ERVK
MLT1H-int	LTR	ERVL-MaLR
RLTR12H	LTR	ERVK
ERVB7_2B-LTR_MM	LTR	ERVK
MER88	LTR	ERVL
RLTR11C_MM	LTR	ERVK
RLTR10D2	LTR	ERVK
ORR1C2-int	LTR	ERVL-MaLR
RLTR34B_MM	LTR	ERVK
RLTR13B1	LTR	ERVK
LTR23-int	LTR	ERV1
MER31A	LTR	ERV1
(CCCCCA)n	Simple_repeat	Simple_repeat
MER57C2	LTR	ERV1
MER53	DNA	hAT
L1MA5A	LINE	L1
MTEa-int	LTR	ERVL-MaLR
UCON11	Unknown	Unknown
HAL1	LINE	L1
Arthur1	DNA	hAT-Tip100
ORR1B2-int	LTR	ERVL-MaLR
Tigger9b	DNA	TcMar-Tigger
MLT1J2	LTR	ERVL-MaLR
MER121	DNA	TcMar?
ERVB4_1-LTR_MM	LTR	ERVK
ORR1G-int	LTR	ERVL-MaLR
RLTR17D_Mm	LTR	ERVK
L1MA8	LINE	L1
(TCCTG)n	Simple_repeat	Simple_repeat
MLT1E3	LTR	ERVL-MaLR
MLTR18B_MM	LTR	ERVK
RLTR19-int	LTR	ERVK
ORR1A1	LTR	ERVL-MaLR
ORR1A1-int	LTR	ERVL-MaLR
RLTR10	LTR	ERVK
(TGGG)n	Simple_repeat	Simple_repeat
L3b	LINE	CR1
(CTG)n	Simple_repeat	Simple_repeat
(TGAG)n	Simple_repeat	Simple_repeat
MARNA	DNA	TcMar-Mariner
MER44A	DNA	TcMar-Tigger
MER110A	LTR	ERV1
MER92D	LTR	ERV1
tRNA-Ile-ATA	tRNA	tRNA
MER90	LTR	ERV1
RLTR13D6	LTR	ERVK
MTB_Mm-int	LTR	ERVL-MaLR
(C)n	Simple_repeat	Simple_repeat
RLTR9B	LTR	ERVK
(CACCAT)n	Simple_repeat	Simple_repeat
RMER16	LTR	ERVK
ERVB2_1A-I_MM-int	LTR	ERVK
MRLTR33	LTR	ERVK
RLTR12D	LTR	ERVK
RLTR12E	LTR	ERVK
LTRIS4A	LTR	ERV1
LTR89	LTR	ERVL?
RLTR13A2	LTR	ERVK
(TTATA)n	Simple_repeat	Simple_repeat
(CCCG)n	Simple_repeat	Simple_repeat
RLTR20A2B_MM	LTR	ERVK
LTRIS4	LTR	ERV1
RLTR20B5_MM	LTR	ERVK
MLT1E	LTR	ERVL-MaLR
MER47A	DNA	TcMar-Tigger
L1M2c	LINE	L1
MLT1-int	LTR	ERVL-MaLR
(CTATA)n	Simple_repeat	Simple_repeat
AmnSINE1	SINE	Deu
RLTR13A3	LTR	ERVK
MER63D	DNA	hAT-Blackjack
RLTR31_Mm	LTR	ERVK
MMVL30-int	LTR	ERV1
RLTR43C	LTR	ERVK
MERVK26-int	LTR	ERVK
MER83A-int	LTR	ERV1
RLTR31C_MM	LTR	ERVK
L1ME2	LINE	L1
MLTR25C	LTR	ERVK
RLTR6C_Mm	LTR	ERV1
(TTCCC)n	Simple_repeat	Simple_repeat
RLTR26D_MM	LTR	ERVK
(TATAG)n	Simple_repeat	Simple_repeat
RLTR13D3	LTR	ERVK
RMER17A-int	LTR	ERVK
LSU-rRNA_Hsa	rRNA	rRNA
(TAG)n	Simple_repeat	Simple_repeat
RLTR11D	LTR	ERVK
BGLII_C	LTR	ERVK
(TTTAA)n	Simple_repeat	Simple_repeat
ETnERV3-int	LTR	ERVK
RLTR10B	LTR	ERVK
(CACCC)n	Simple_repeat	Simple_repeat
RLTR31M	LTR	ERVK
RLTR17C_Mm	LTR	ERVK
RLTR13F	LTR	ERVK
IAPEY3C_LTR	LTR	ERVK
Charlie7	DNA	hAT-Charlie
ERVB4_2-I_MM-int	LTR	ERVK
IAPLTR3	LTR	ERVK
IAPLTR3-int	LTR	ERVK
LTR104_Mam	LTR	Gypsy
MER45B	DNA	hAT-Tip100
L1MCb	LINE	L1
MTB-int	LTR	ERVL-MaLR
RLTR34D_MM	LTR	ERVK
L1MEb	LINE	L1
(TTCTG)n	Simple_repeat	Simple_repeat
Ricksha_0	DNA	MULE-MuDR
Charlie1b	DNA	hAT-Charlie
LTRIS3	LTR	ERV1
RLTR11B	LTR	ERVK
MER72B	LTR	ERV1
MLT1E3-int	LTR	ERVL-MaLR
HERVL40-int	LTR	ERVL
LTR40a	LTR	ERVL
LTR68	LTR	ERV1
MER57E2	LTR	ERV1
L1MDb	LINE	L1
(CATAA)n	Simple_repeat	Simple_repeat
MLT2C1	LTR	ERVL
RLTR44C	LTR	ERVK
MLT1E1	LTR	ERVL-MaLR
MLTR31D_MM	LTR	ERVK
RLTR26C_MM	LTR	ERVK
BGLII_Mus	LTR	ERVK
(CCCA)n	Simple_repeat	Simple_repeat
MER58A	DNA	hAT-Charlie
RLTR6_Mm	LTR	ERV1
(ATTG)n	Simple_repeat	Simple_repeat
MER136	DNA	DNA
MER135	DNA	DNA
(CTTA)n	Simple_repeat	Simple_repeat
MLT1H	LTR	ERVL-MaLR
RLTR30C_MM	LTR	ERV1
RLTR12C	LTR	ERVK
MER94	DNA	hAT-Blackjack
ERVB3_1-I_MM-int	LTR	ERVK
MTE2a-int	LTR	ERVL-MaLR
(CCCTAA)n	Simple_repeat	Simple_repeat
L1M	LINE	L1
RLTR13D2	LTR	ERVK
LTR80A	LTR	ERVL
(ATTAG)n	Simple_repeat	Simple_repeat
MADE2	DNA	TcMar-Mariner
BLACKJACK	DNA	hAT-Blackjack
Arthur1C	DNA	hAT-Tip100
tRNA-Ala-GCA	tRNA	tRNA
LTR40c	LTR	ERVL
ZP3AR	Satellite	Satellite
Charlie8	DNA	hAT-Charlie
(CGG)n	Simple_repeat	Simple_repeat
RLTR13C3	LTR	ERVK
(CG)n	Simple_repeat	Simple_repeat
(CTCA)n	Simple_repeat	Simple_repeat
LTRIS_Mm	LTR	ERV1
(CAGG)n	Simple_repeat	Simple_repeat
(CGGG)n	Simple_repeat	Simple_repeat
MER112	DNA	hAT-Charlie
(GGATG)n	Simple_repeat	Simple_repeat
RMER30	DNA	hAT-Charlie
Charlie29a	DNA	hAT-Charlie
MER90a	LTR	ERV1
L1MCc	LINE	L1
MLT1F1	LTR	ERVL-MaLR
(CACG)n	Simple_repeat	Simple_repeat
(AGGGGG)n	Simple_repeat	Simple_repeat
(GGGTG)n	Simple_repeat	Simple_repeat
MER67A	LTR	ERV1
LTR85a	LTR	Gypsy?
L1ME4c	LINE	L1
LTR31	LTR	ERV1
LTR103_Mam	LTR	ERV1?
RLTR13D3A1	LTR	ERVK
SRV_MM-int	LTR	ERVK
L1MEh	LINE	L1
RLTR44E	LTR	ERVK
MER92B	LTR	ERV1
Arthur1A	DNA	hAT-Tip100
(CATCC)n	Simple_repeat	Simple_repeat
RLTR13B3	LTR	ERVK
MLT2B3	LTR	ERVL
MLT1I	LTR	ERVL-MaLR
Tigger13a	DNA	TcMar-Tigger
MamRep1151	LTR?	LTR?
Charlie21a	DNA	hAT-Charlie
MLT1H1	LTR	ERVL-MaLR
(CCTAT)n	Simple_repeat	Simple_repeat
Charlie2a	DNA	hAT-Charlie
MLT2B2	LTR	ERVL
LTR33A	LTR	ERVL
LTR33	LTR	ERVL
RMER16_Mm	LTR	ERVK
(CATG)n	Simple_repeat	Simple_repeat
LTR48B	LTR	ERV1
(AATAG)n	Simple_repeat	Simple_repeat
MER57E1	LTR	ERV1
MLT1H2	LTR	ERVL-MaLR
IAPLTR2a	LTR	ERVK
MER45R	DNA	hAT-Tip100
MER102c	DNA	hAT-Charlie
Eulor10	DNA?	DNA?
MLTR31E_MM	LTR	ERVK
Charlie10	DNA	hAT-Charlie
MLT2B5	LTR	ERVL
U4	snRNA	snRNA
RLTR41C	LTR	ERV1
Arthur1B	DNA	hAT-Tip100
IAPA_MM-int	LTR	ERVK
L1ME3C	LINE	L1
MLT2E	LTR	ERVL
IAPEY5_LTR	LTR	ERVK
IAPEY5_I-int	LTR	ERVK
RMER16B2	LTR	ERVK
MER20B	DNA	hAT-Charlie
MER103C	DNA	hAT-Charlie
LTR67B	LTR	ERVL
MER87	LTR	ERV1
Chap1_Mam	DNA	hAT-Charlie
tRNA-Lys-AAG	tRNA	tRNA
MER89-int	LTR	ERV1
Charlie24	DNA	hAT-Charlie
L1ME3F	LINE	L1
Charlie17	DNA	hAT-Charlie
MER63A	DNA	hAT-Blackjack
MurERV4_19-int	LTR	ERVK
(GTGTG)n	Simple_repeat	Simple_repeat
MER70A	LTR	ERVL
(GATTG)n	Simple_repeat	Simple_repeat
LTR91	LTR	ERVL
RLTR31_Mur	LTR	ERVK
MamTip2	DNA	hAT-Tip100
(CAGGA)n	Simple_repeat	Simple_repeat
(ATATG)n	Simple_repeat	Simple_repeat
MER77	LTR	ERVL
LTR16B	LTR	ERVL
RLTR31A_Mm	LTR	ERVK
MER130	Unknown	Unknown
RLTR20A	LTR	ERVK
MLT1G1	LTR	ERVL-MaLR
LTR102_Mam	LTR	ERVL
(GAATG)n	Simple_repeat	Simple_repeat
(TTGGGG)n	Simple_repeat	Simple_repeat
LTR53B	LTR	ERVL
tRNA-Leu-CTY	tRNA	tRNA
(CTGGGG)n	Simple_repeat	Simple_repeat
Charlie7a	DNA	hAT-Charlie
MER21-int	LTR	ERVL
(ATGTG)n	Simple_repeat	Simple_repeat
MER5C1	DNA	hAT-Charlie
MTEb-int	LTR	ERVL-MaLR
LTRIS6	LTR	ERV1
(AGGTG)n	Simple_repeat	Simple_repeat
RLTR24	LTR	ERV1
(ATGGTG)n	Simple_repeat	Simple_repeat
LTRIS5	LTR	ERV1
(CACAT)n	Simple_repeat	Simple_repeat
(CGGGGG)n	Simple_repeat	Simple_repeat
(CGGA)n	Simple_repeat	Simple_repeat
(CGGGG)n	Simple_repeat	Simple_repeat
MER115	DNA	hAT-Tip100
(CCCTG)n	Simple_repeat	Simple_repeat
(TCG)n	Simple_repeat	Simple_repeat
(CAGT)n	Simple_repeat	Simple_repeat
(CAGC)n	Simple_repeat	Simple_repeat
ORSL-2b	DNA	hAT-Tip100
MLT1G	LTR	ERVL-MaLR
ERVL-int	LTR	ERVL
LTR86A2	LTR	ERVL
MER127	DNA	TcMar-Tigger
LTR33A_	LTR	ERVL
MER94B	DNA	hAT-Blackjack
MER58C	DNA	hAT-Charlie
Charlie23a	DNA	hAT-Charlie
MER117	DNA	hAT-Charlie
Helitron2Na_Mam	RC?	Helitron?
UCON28c	Unknown	Unknown
MER45A	DNA	hAT-Tip100
RLTR30D_MM	LTR	ERV1
Charlie15a	DNA	hAT-Charlie
L4_A_Mam	LINE	RTE-X
L1PB4	LINE	L1
X6A_LINE	LINE	CR1
(CCTTG)n	Simple_repeat	Simple_repeat
Charlie18a	DNA	hAT-Charlie
LTR33B	LTR	ERVL
(CACTG)n	Simple_repeat	Simple_repeat
MER81	DNA	hAT-Blackjack
RLTR44D	LTR	ERVK
LTR81	LTR	Gypsy
HERV16-int	LTR	ERVL
X6B_LINE	LINE	CR1
MamRep4096	DNA	hAT?
MER70B	LTR	ERVL
MER67B	LTR	ERV1
tRNA-Ala-GCG	tRNA	tRNA
(CTAAT)n	Simple_repeat	Simple_repeat
Tigger19a	DNA	TcMar-Tigger
ERVB5_2-LTR_MM	LTR	ERVK
MamRep434	DNA	TcMar-Tigger
(CGTG)n	Simple_repeat	Simple_repeat
Charlie16a	DNA	hAT-Charlie
LTR41	LTR	ERVL
RLTR20A1	LTR	ERVK
MLT1D-int	LTR	ERVL-MaLR
MER113	DNA	hAT-Charlie
LTR53	LTR	ERVL
ERVB4_3-I_MM-int	LTR	ERVK
HAL1b	LINE	L1
(CGAG)n	Simple_repeat	Simple_repeat
L1ME5	LINE	L1
CR1_Mam	LINE	CR1
MER102b	DNA	hAT-Charlie
Tigger15a	DNA	TcMar-Tigger
Charlie14a	DNA	hAT-Charlie
L1MEa	LINE	L1
LTR83	LTR	ERVL
(CCCCAG)n	Simple_repeat	Simple_repeat
(CCCCG)n	Simple_repeat	Simple_repeat
FAM	SINE	Alu
(ACATG)n	Simple_repeat	Simple_repeat
LTR88a	LTR	Gypsy?
MMERVK10D3_LTR	LTR	ERVK
LTR16A2	LTR	ERVL
MamGypLTR3a	LTR	Gypsy
LTR16B1	LTR	ERVL
RLTR13D3A	LTR	ERVK
FordPrefect	DNA	hAT-Tip100
MER99	DNA	hAT?
RLTR13D1	LTR	ERVK
LTR16A1	LTR	ERVL
LTR78	LTR	ERV1
MamRep1879	DNA	hAT-Tip100?
MLT1J-int	LTR	ERVL-MaLR
MER104	DNA	TcMar-Tc2
(TCTTG)n	Simple_repeat	Simple_repeat
RMER16B	LTR	ERVK
(CAGTA)n	Simple_repeat	Simple_repeat
LTR28B	LTR	ERV1
RLTR48B	LTR	ERV1
MER67C	LTR	ERV1
ERVB4_1-I_MM-int	LTR	ERVK
(CCTA)n	Simple_repeat	Simple_repeat
RLTR20C	LTR	ERVK
L1M3e	LINE	L1
RLTR22_Mus	LTR	ERVK
Eulor6B	DNA?	DNA?
RLTR12G	LTR	ERVK
RLTR30D_RN	LTR	ERV1
(ATTTG)n	Simple_repeat	Simple_repeat
(TATTG)n	Simple_repeat	Simple_repeat
LTR33C	LTR	ERVL
tRNA-Ile-ATT	tRNA	tRNA
Charlie15b	DNA	hAT-Charlie
MER126	DNA	DNA
LTR84a	LTR	ERVL
(TTAGGG)n	Simple_repeat	Simple_repeat
Zaphod3	DNA	hAT-Tip100
X1_LINE	LINE	CR1
LTR16E2	LTR	ERVL
MER105	DNA	DNA
MLT1N2	LTR	ERVL-MaLR
UCON5	Unknown	Unknown
Eulor11	DNA	DNA
ORSL-2a	DNA	hAT-Tip100
Eulor1	DNA	DNA
IAPEY_LTR	LTR	ERVK
tRNA-Asn-AAC	tRNA	tRNA
UCON29	DNA	PiggyBac?
MER124	DNA?	DNA?
(CTGTG)n	Simple_repeat	Simple_repeat
MER76	LTR	ERVL
RLTR35B_MM	LTR	ERVL
MT-int	LTR	ERVL-MaLR
RLTR8	LTR	ERVK
hAT-N1_Mam	DNA	hAT?
MamRep488	DNA	hAT-Tip100
X8_LINE	LINE	CR1
MER63B	DNA	hAT-Blackjack
Charlie17a	DNA	hAT-Charlie
(CTAG)n	Simple_repeat	Simple_repeat
LTR88b	LTR	Gypsy?
(CACAC)n	Simple_repeat	Simple_repeat
RLTR48C	LTR	ERV1
MLT1I-int	LTR	ERVL-MaLR
(GTATG)n	Simple_repeat	Simple_repeat
(CAGCC)n	Simple_repeat	Simple_repeat
(CAGGG)n	Simple_repeat	Simple_repeat
L5	LINE	RTE-X
U5	snRNA	snRNA
Tigger17	DNA	TcMar-Tigger
MER65-int	LTR	ERV1
RLTR49	LTR	ERVK
L1M2a	LINE	L1
RLTR50A	LTR	ERVK
MamGypLTR1d	LTR	Gypsy
(TAGG)n	Simple_repeat	Simple_repeat
(CAGAA)n	Simple_repeat	Simple_repeat
(CATTA)n	Simple_repeat	Simple_repeat
MER67D	LTR	ERV1
MER96	DNA	hAT-Tip100
ORSL	DNA	hAT-Tip100
Charlie10b	DNA	hAT-Charlie
(CAAGA)n	Simple_repeat	Simple_repeat
tRNA-Phe-TTY	tRNA	tRNA
ERVB3_1-LTR_MM	LTR	ERVK
LTR101_Mam	LTR	ERVL
MER97c	DNA	hAT-Tip100
MER63C	DNA	hAT-Blackjack
UCON27	Unknown	Unknown
RLTR41B	LTR	ERV1
LTR40A1	LTR	ERVL
Eulor9C	DNA	DNA
MLT1B-int	LTR	ERVL-MaLR
UCON25	Unknown	Unknown
RMER16A2	LTR	ERVK
RLTR10E	LTR	ERVK
MER5C	DNA	hAT-Charlie
ERVB5_1-I_MM-int	LTR	ERVK
L1M8	LINE	L1
L1M7	LINE	L1
RMER16C	LTR	ERVK
(CTAAA)n	Simple_repeat	Simple_repeat
5S	rRNA	rRNA
Charlie4z	DNA	hAT-Charlie
LTR86A1	LTR	ERVL
tRNA-Ser-TCA(m)	tRNA	tRNA
RMER6-int	LTR	ERVK
(TTGTG)n	Simple_repeat	Simple_repeat
Charlie26a	DNA	hAT-Charlie
(TCCCG)n	Simple_repeat	Simple_repeat
LTR73	LTR	ERV1
RLTR30B_MM	LTR	ERV1
Tigger16b	DNA	TcMar-Tigger
LTR82A	LTR	ERVL
(CAAG)n	Simple_repeat	Simple_repeat
Eulor4	Unknown	Unknown
L1M6	LINE	L1
Tigger11a	DNA	TcMar-Tigger
(CGAGA)n	Simple_repeat	Simple_repeat
RLTR53_Mm	LTR	ERVK
(CTCTG)n	Simple_repeat	Simple_repeat
MER96B	DNA	hAT-Tip100
LTR16E1	LTR	ERVL
Eulor6C	DNA?	DNA?
RLTR19D	LTR	ERVK
Tigger9a	DNA	TcMar-Tigger
LTR106_Mam	LTR	LTR
RLTR19A2	LTR	ERVK
L1MEg2	LINE	L1
MLT2F	LTR	ERVL
LTR79	LTR	ERVL
LTR52	LTR	ERVL
(TTATG)n	Simple_repeat	Simple_repeat
Charlie11	DNA	hAT-Charlie
LTRIS4B	LTR	ERV1
(CAATA)n	Simple_repeat	Simple_repeat
UCON24	Unknown	Unknown
MER54B	LTR	ERVL
Charlie25	DNA	hAT-Charlie
(GAGTG)n	Simple_repeat	Simple_repeat
RLTR19C	LTR	ERVK
HY1	scRNA	scRNA
MLT1C-int	LTR	ERVL-MaLR
UCON31	Unknown	Unknown
UCON10	Unknown	Unknown
RLTR31B_Mm	LTR	ERVK
UCON7	DNA?	DNA?
MLTR13	LTR	ERVK
(GCTTG)n	Simple_repeat	Simple_repeat
(CAAAT)n	Simple_repeat	Simple_repeat
MURVY-LTR	LTR	ERV1
LTR37B	LTR	ERV1
(CAACT)n	Simple_repeat	Simple_repeat
Tigger17b	DNA	TcMar-Tigger
MER74C	LTR	ERVL
(TTTAG)n	Simple_repeat	Simple_repeat
UCON8	Unknown	Unknown
LTR75B	LTR	ERVL
LTR88c	LTR	Gypsy?
MER57D	LTR	ERV1
(ACTG)n	Simple_repeat	Simple_repeat
X9_LINE	LINE	L1?
(ACTAG)n	Simple_repeat	Simple_repeat
MER66-int	LTR	ERV1
LTR58	LTR	ERV1
Kanga1	DNA	TcMar-Tc2
MER91B	DNA	hAT-Tip100
tRNA-Arg-AGG	tRNA	tRNA
(CGAA)n	Simple_repeat	Simple_repeat
LTR107_Mam	LTR	LTR
Tigger2b	DNA	TcMar-Tigger
Tigger10	DNA	TcMar-Tigger
MLT1H1-int	LTR	ERVL-MaLR
Charlie13b	DNA	hAT-Charlie
Tigger14a	DNA	TcMar-Tigger
(ATCTG)n	Simple_repeat	Simple_repeat
(CTATT)n	Simple_repeat	Simple_repeat
(CCTAG)n	Simple_repeat	Simple_repeat
(CCGCG)n	Simple_repeat	Simple_repeat
(CTCG)n	Simple_repeat	Simple_repeat
Helitron3Na_Mam	RC	Helitron
tRNA-Glu-GAG_	tRNA	tRNA
MER92C	LTR	ERV1
MLT1F-int	LTR	ERVL-MaLR
HAL1_SS	LINE	L1
MER134	DNA?	DNA?
MER76-int	LTR	ERVL
L1M3c	LINE	L1
(AGATG)n	Simple_repeat	Simple_repeat
MamTip3	DNA	hAT-Tip100
(CAGTG)n	Simple_repeat	Simple_repeat
X7A_LINE	LINE	CR1
(CAGGC)n	Simple_repeat	Simple_repeat
Kanga2_a	DNA	TcMar-Tc2
MamRep38	DNA	hAT
MER97b	DNA	hAT-Tip100
(CACAA)n	Simple_repeat	Simple_repeat
Kanga11a	DNA	TcMar-Tc2
LTR82B	LTR	ERVL
Charlie22a	DNA	hAT-Charlie
LTR41B	LTR	ERVL
(AAATG)n	Simple_repeat	Simple_repeat
MLT1M	LTR	ERVL-MaLR
Zaphod2	DNA	hAT-Tip100
(CCCCCG)n	Simple_repeat	Simple_repeat
LTR84b	LTR	ERVL
RLTR1F_Mm	LTR	ERVK
(CTCCG)n	Simple_repeat	Simple_repeat
(CAGTT)n	Simple_repeat	Simple_repeat
LTR52-int	LTR	ERVL
MER110-int	LTR	ERV1
(TTAGG)n	Simple_repeat	Simple_repeat
(CAGGT)n	Simple_repeat	Simple_repeat
RMER16B3	LTR	ERVK
UCON19	Unknown	Unknown
(TACTG)n	Simple_repeat	Simple_repeat
LTR86C	LTR	ERVL
U3	snRNA	snRNA
LTR65	LTR	ERV1
RLTR20A2	LTR	ERVK
RLTR19A	LTR	ERVK
U13_	snRNA	snRNA
(GGCTG)n	Simple_repeat	Simple_repeat
MLT1F2-int	LTR	ERVL-MaLR
Eulor5A	DNA?	DNA?
LTR85b	LTR	Gypsy?
(CGA)n	Simple_repeat	Simple_repeat
LTR86B2	LTR	ERVL
MER106A	DNA	hAT-Charlie
MLT1F1-int	LTR	ERVL-MaLR
tRNA-Lys-AAA	tRNA	tRNA
UCON13	LINE?	Penelope?
UCON20	Unknown	Unknown
Mam_R4	LINE	Dong-R4
(GCTG)n	Simple_repeat	Simple_repeat
MER58D	DNA	hAT-Charlie
(CCCTAG)n	Simple_repeat	Simple_repeat
X7C_LINE	LINE	CR1
MMTV-int	LTR	ERVK
RLTR46A	LTR	ERVK
LTR108d_Mam	LTR	ERVL
ERV3-16A3_LTR	LTR	ERVL
MER73	LTR	ERVL
(CACCG)n	Simple_repeat	Simple_repeat
LTR87	LTR	ERVL?
(CATAC)n	Simple_repeat	Simple_repeat
tRNA-Leu-CTG	tRNA	tRNA
Kanga1d	DNA	TcMar-Tc2
Eulor2A	DNA?	DNA?
MER68C	LTR	ERVL
MamGypLTR1a	LTR	Gypsy
LTR108a_Mam	LTR	ERVL
ERVB4_3-LTR_MM	LTR	ERVK
U1	snRNA	snRNA
MMSAT4	Satellite	Satellite
(AATTG)n	Simple_repeat	Simple_repeat
Eulor8	DNA	TcMar?
MLT1E2-int	LTR	ERVL-MaLR
MER95	LTR	ERV1
Charlie10a	DNA	hAT-Charlie
LTR90B	LTR	LTR
UCON14	DNA?	DNA?
(CTACT)n	Simple_repeat	Simple_repeat
Tigger12c	DNA	TcMar-Tigger
Tigger12A	DNA	TcMar-Tigger
(CGAT)n	Simple_repeat	Simple_repeat
LTR16D	LTR	ERVL
SUBTEL_sa	Satellite	Satellite
(CATGC)n	Simple_repeat	Simple_repeat
MER102a	DNA	hAT-Charlie
MLT1K-int	LTR	ERVL-MaLR
MER68-int	LTR	ERVL
(GGTTG)n	Simple_repeat	Simple_repeat
LTR81A	LTR	Gypsy
RLTR13D	LTR	ERVK
MER91A	DNA	hAT-Tip100
MamRep1527	LTR	LTR
Eulor12	DNA?	DNA?
tRNA-Asp-GAY	tRNA	tRNA
SSU-rRNA_Hsa	rRNA	rRNA
L1M6B	LINE	L1
L1MEj	LINE	L1
FordPrefect_a	DNA	hAT-Tip100
U13	snRNA	snRNA
LTR105_Mam	LTR	ERVL
RLTR5_Mm	LTR	ERV1
(CGCGG)n	Simple_repeat	Simple_repeat
X5A_LINE	LINE	CR1
MLT1H2-int	LTR	ERVL-MaLR
L1M3d	LINE	L1
(CAAGC)n	Simple_repeat	Simple_repeat
RNERVK23-int	LTR	ERVK
(TCCG)n	Simple_repeat	Simple_repeat
tRNA-Met_	tRNA	tRNA
LTR75	LTR	ERVL
MamGypLTR2b	LTR	Gypsy
MamGypLTR1b	LTR	Gypsy
(CTAGT)n	Simple_repeat	Simple_repeat
MLT1J2-int	LTR	ERVL-MaLR
MER133A	DNA?	DNA?
MER123	DNA	DNA
MLT1J1-int	LTR	ERVL-MaLR
MER66B	LTR	ERV1
tRNA-Arg-AGA	tRNA	tRNA
MamTip1	DNA	hAT-Tip100
MLTR31C_MM	LTR	ERVK
Charlie17b	DNA	hAT-Charlie
MER110	LTR	ERV1
Tigger20a	DNA	TcMar-Tigger
(AGCTG)n	Simple_repeat	Simple_repeat
MLT1G1-int	LTR	ERVL-MaLR
RLTR9A4	LTR	ERVK
(TCTCG)n	Simple_repeat	Simple_repeat
(CATCT)n	Simple_repeat	Simple_repeat
UCON21	DNA?	DNA?
MER133B	DNA?	DNA?
MER125	DNA	DNA
DNA1_Mam	DNA	TcMar
Ricksha	DNA	MULE-MuDR
RLTR46B	LTR	ERVK
LTR86B1	LTR	ERVL
ERVB5_1-LTR_MM	LTR	ERVK
MER31-int	LTR	ERV1
LTR9A1	LTR	ERV1
SYNREP_MM	Satellite	Satellite
MLT1A0-int	LTR	ERVL-MaLR
MER66C	LTR	ERV1
(ATAAG)n	Simple_repeat	Simple_repeat
(CAAGG)n	Simple_repeat	Simple_repeat
(GTCTG)n	Simple_repeat	Simple_repeat
MER113A	DNA	hAT-Charlie
tRNA-Gly-GGY	tRNA	tRNA
(CACCT)n	Simple_repeat	Simple_repeat
Tigger12	DNA	TcMar-Tigger
MamGypLTR3	LTR	Gypsy
Eulor6A	DNA?	DNA?
Eulor9A	DNA	DNA
LTR9	LTR	ERV1
MamRep564	Unknown	Unknown
tRNA-Pro-CCY	tRNA	tRNA
X5B_LINE	LINE	CR1
(CCCCAA)n	Simple_repeat	Simple_repeat
(CAACC)n	Simple_repeat	Simple_repeat
(CTTAT)n	Simple_repeat	Simple_repeat
LTR81C	LTR	Gypsy
tRNA-Thr-ACA	tRNA	tRNA
Tigger8	DNA	TcMar-Tigger
MER113B	DNA	hAT-Charlie
tRNA-Tyr-TAT	tRNA	tRNA
Charlie20a	DNA	hAT-Charlie
Tigger6b	DNA	TcMar-Tigger
MER92A	LTR	ERV1
(CCGAG)n	Simple_repeat	Simple_repeat
LTR103b_Mam	LTR	ERV1?
UCON12A	Unknown	Unknown
MLT1A-int	LTR	ERVL-MaLR
LTR109A2	LTR	ERV1
UCON28b	Unknown	Unknown
(CTCGG)n	Simple_repeat	Simple_repeat
MER97a	DNA	hAT-Tip100
IAPEY4_LTR	LTR	ERVK
tRNA-Val-GTY	tRNA	tRNA
(CAGTC)n	Simple_repeat	Simple_repeat
Charlie1b_Mars	DNA	hAT-Charlie
MER34B-int	LTR	ERV1
MER50-int	LTR	ERV1
LTR77	LTR	ERV1
LTR37-int	LTR	ERV1
(CAGAC)n	Simple_repeat	Simple_repeat
ERVB2_1-I_MM-int	LTR	ERVK
MER50B	LTR	ERV1
LTR69	LTR	ERVL
(TAGTG)n	Simple_repeat	Simple_repeat
LTR28	LTR	ERV1
L1MEg1	LINE	L1
RLTR12F	LTR	ERVK
(CATAG)n	Simple_repeat	Simple_repeat
(CATTT)n	Simple_repeat	Simple_repeat
Charlie6	DNA	hAT-Charlie
(AACTG)n	Simple_repeat	Simple_repeat
RLTR12B2	LTR	ERVK
U7	snRNA	snRNA
IAPLTR4_I	LTR	ERVK
MamRep1894	DNA	hAT
LTR108b_Mam	LTR	ERVL
RLTR46	LTR	ERVK
(TAATG)n	Simple_repeat	Simple_repeat
(CGATA)n	Simple_repeat	Simple_repeat
(TAAAG)n	Simple_repeat	Simple_repeat
(CAGAT)n	Simple_repeat	Simple_repeat
tRNA-Gly-GGG	tRNA	tRNA
Eulor5B	DNA?	DNA?
tRNA-Ser-TCY	tRNA	tRNA
(TTAGGC)n	Simple_repeat	Simple_repeat
MERX	DNA	TcMar-Tigger
Eulor3	DNA?	DNA?
tRNA-Ser-AGY	tRNA	tRNA
tRNA-Leu-TTA	tRNA	tRNA
LTR108e_Mam	LTR	ERVL
LTR45	LTR	ERV1
MER97d	DNA	hAT-Tip100
(CATTC)n	Simple_repeat	Simple_repeat
(CTAGG)n	Simple_repeat	Simple_repeat
(CACGA)n	Simple_repeat	Simple_repeat
(CAATC)n	Simple_repeat	Simple_repeat
tRNA-Met	tRNA	tRNA
Eulor6E	DNA?	DNA?
HY4	scRNA	scRNA
MLT1A1-int	LTR	ERVL-MaLR
(CTATG)n	Simple_repeat	Simple_repeat
(TTTCG)n	Simple_repeat	Simple_repeat
RLTR4_Mm	LTR	ERV1
(CAGCT)n	Simple_repeat	Simple_repeat
tRNA-Ala-GCY	tRNA	tRNA
(CTTTA)n	Simple_repeat	Simple_repeat
(TAGGG)n	Simple_repeat	Simple_repeat
UCON22	Unknown	Unknown
LTR32	LTR	ERVL
L1M3f	LINE	L1
MER70-int	LTR	ERVL
HERVL74-int	LTR	ERVL
MamGyp-int	LTR	Gypsy
Tigger1a_Art	DNA	TcMar-Tigger
(CTAAG)n	Simple_repeat	Simple_repeat
MER4B-int	LTR	ERV1
X2_LINE	LINE	CR1
tRNA-Val-GTA	tRNA	tRNA
UCON2	Unknown	Unknown
RMER3D2	LTR	ERVK
(CCTCG)n	Simple_repeat	Simple_repeat
(ACCTG)n	Simple_repeat	Simple_repeat
(CTAGGG)n	Simple_repeat	Simple_repeat
(TTCG)n	Simple_repeat	Simple_repeat
MER91C	DNA	hAT-Tip100
L1M3a	LINE	L1
(CTTAG)n	Simple_repeat	Simple_repeat
(CCGAA)n	Simple_repeat	Simple_repeat
(TACGG)n	Simple_repeat	Simple_repeat
tRNA-Pro-CCG	tRNA	tRNA
(CACGT)n	Simple_repeat	Simple_repeat
LTR16D1	LTR	ERVL
UCON18	Unknown	Unknown
MER129	LTR?	LTR?
tRNA-Val-GTG	tRNA	tRNA
(CGGAG)n	Simple_repeat	Simple_repeat
tRNA-Arg-CGY_	tRNA	tRNA
(GACTG)n	Simple_repeat	Simple_repeat
LTR16D2	LTR	ERVL
MLT1E1A-int	LTR	ERVL-MaLR
tRNA-Leu-TTG	tRNA	tRNA
LTR45C	LTR	ERV1
(CAATG)n	Simple_repeat	Simple_repeat
MER4CL34	LTR	ERV1
(CGATG)n	Simple_repeat	Simple_repeat
MER101B	LTR	ERV1
Ricksha_a	DNA	MuDR
(CACTA)n	Simple_repeat	Simple_repeat
tRNA-Gln-CAA_	tRNA	tRNA
LTR75_1	LTR	ERV1
LTR59	LTR	ERV1
(CATGT)n	Simple_repeat	Simple_repeat
MLT1G3-int	LTR	ERVL-MaLR
UCON17	Unknown	Unknown
U8	snRNA	snRNA
U17	snRNA	snRNA
(TTCCG)n	Simple_repeat	Simple_repeat
(AGTTG)n	Simple_repeat	Simple_repeat
tRNA-Trp-TGG	tRNA	tRNA
(CGAAA)n	Simple_repeat	Simple_repeat
(GCCTAA)n	Simple_repeat	Simple_repeat
tRNA-Gln-CAG	tRNA	tRNA
UCON16	Unknown	Unknown
MLT1G-int	LTR	ERVL-MaLR
RMER3D4	LTR	ERVK
Eulor2C	DNA?	DNA?
MER50	LTR	ERV1
Helitron1Na_Mam	RC	Helitron
(GCATG)n	Simple_repeat	Simple_repeat
(CGAGG)n	Simple_repeat	Simple_repeat
(CCCTA)n	Simple_repeat	Simple_repeat
(CATTG)n	Simple_repeat	Simple_repeat
tRNA-Cys-TGY	tRNA	tRNA
(ACCG)n	Simple_repeat	Simple_repeat
UCON9	Unknown	Unknown
tRNA-Tyr-TAC	tRNA	tRNA
Eulor6D	DNA?	DNA?
(CCCGAA)n	Simple_repeat	Simple_repeat
tRNA-Thr-ACG_	tRNA	tRNA
tRNA-Ser-TCA	tRNA	tRNA
LTR34	LTR	ERV1
MER47C	DNA	TcMar-Tigger
HUERS-P3b-int	LTR	ERV1
LTR9D	LTR	ERV1
RLTR3_Mm	LTR	ERVK
(CGCTG)n	Simple_repeat	Simple_repeat
RLTR46A2	LTR	ERVK
(CCCGG)n	Simple_repeat	Simple_repeat
tRNA-Thr-ACY_	tRNA	tRNA
X7D_LINE	LINE	CR1
MLT1E-int	LTR	ERVL-MaLR
(CACGC)n	Simple_repeat	Simple_repeat
MamRep1161	DNA	TcMar
RMER3D3	LTR	ERVK
(CGGGA)n	Simple_repeat	Simple_repeat
(CGGTG)n	Simple_repeat	Simple_repeat
C573_MM	Other	Other
tRNA-Ser-TCG	tRNA	tRNA
GSAT_MM	Satellite	Satellite
(TTAAG)n	Simple_repeat	Simple_repeat
(CACTT)n	Simple_repeat	Simple_repeat
MLT1L-int	LTR	ERVL-MaLR
Cheshire_Mars_	DNA	hAT-Charlie
RLTR43A	LTR	ERVK
Eulor9B	DNA	DNA
Eulor7	DNA?	DNA?
(TCCGG)n	Simple_repeat	Simple_repeat
MER66A	LTR	ERV1
(CGGT)n	Simple_repeat	Simple_repeat
LTR39	LTR	ERV1
Eulor2B	DNA?	DNA?
RLTR47_MM	LTR	ERV1
tRNA-Gln-CAA	tRNA	tRNA
tRNA-Pro-CCA	tRNA	tRNA
L1M2a1	LINE	L1
nhAT5a_ML	DNA	hAT-Charlie
tRNA-Thr-ACY	tRNA	tRNA
tRNA-Ser-TCA_	tRNA	tRNA
LTR36	LTR	ERV1
MER132	DNA	TcMar-Pogo
(TCGGG)n	Simple_repeat	Simple_repeat
tRNA-Thr-ACG	tRNA	tRNA
tRNA-SeC(e)-TGA	tRNA	tRNA
(TTCGGG)n	Simple_repeat	Simple_repeat
HY3	scRNA	scRNA
(GCGTG)n	Simple_repeat	Simple_repeat
(AGTAG)n	Simple_repeat	Simple_repeat
(CTTCG)n	Simple_repeat	Simple_repeat
tRNA-Glu-GAG	tRNA	tRNA
tRNA-Arg-CGG	tRNA	tRNA
tRNA-Met-i	tRNA	tRNA
(AAGTG)n	Simple_repeat	Simple_repeat
(CAAGT)n	Simple_repeat	Simple_repeat
UCON23	DNA	hAT?
RNLTR23	LTR	ERVK
UCON1	Unknown	Unknown
RMER3D1	LTR	ERVK
MER34-int	LTR	ERV1
tRNA-His-CAY_	tRNA	tRNA
MLT1E1-int	LTR	ERVL-MaLR
